# Supplementary material for: A comparative study of the performance of different large language models in the Chinese National Pharmacist Licensing Examination
Source: Front Med (Lausanne). 2026 Jul 6;13:1880914. doi: 10.3389/fmed.2026.1880914 (PMC13383037; doi:10.3389/fmed.2026.1880914)
Supplement: Supplementary file 3 [file Table_3.xlsx]

## Sheet: item-level correctness matrix
Item ID,	Page Number	Subject	Question Type	Standard Answer	Raw Output (ChatGPT)	Correctness	Abnormal Output Status	Scoring Verification	Raw Output (DeepSeek)	Correctness	Abnormal Output Status	Scoring Verification	Raw Output (Kimi)	Correctness	Abnormal Output Status	Scoring Verification	Raw Output (Qwen)	Correctness	Abnormal Output Status	Scoring Verification	Raw Output (Doubao)	Correctness	Abnormal Output Status	Scoring Verification
1	1	PPK I	Type A	A	B	0	NO	YES	A	1	NO	YES	A	1	NO	YES	A	1	NO	YES	A	1	NO	YES
2	1	PPK I	Type A	D	D	1	NO	YES	D	1	NO	YES	D	1	NO	YES	D	1	NO	YES	D	1	NO	YES
3	1	PPK I	Type A	B	B	1	NO	YES	B	1	NO	YES	B	1	NO	YES	B	1	NO	YES	B	1	NO	YES
4	1	PPK I	Type A	A	A	1	NO	YES	A	1	NO	YES	A	1	NO	YES	A	1	NO	YES	A	1	NO	YES
5	1	PPK I	Type A	E	E	1	NO	YES	E	1	NO	YES	E	1	NO	YES	E	1	NO	YES	E	1	NO	YES
6	2	PPK I	Type A	C	C	1	NO	YES	C	1	NO	YES	C	1	NO	YES	C	1	NO	YES	C	1	NO	YES
7	2	PPK I	Type A	C	C	1	NO	YES	C	1	NO	YES	C	1	NO	YES	C	1	NO	YES	C	1	NO	YES
8	2	PPK I	Type A	B	A	0	NO	YES	B	1	NO	YES	B	1	NO	YES	A	0	NO	YES	B	1	NO	YES
9	2	PPK I	Type A	B	B	1	NO	YES	B	1	NO	YES	B	1	NO	YES	B	1	NO	YES	B	1	NO	YES
10	2	PPK I	Type A	A	A	1	NO	YES	A	1	NO	YES	A	1	NO	YES	A	1	NO	YES	A	1	NO	YES
11	2	PPK I	Type A	B	B	1	NO	YES	B	1	NO	YES	B	1	NO	YES	B	1	NO	YES	B	1	NO	YES
12	2	PPK I	Type A	E	E	1	NO	YES	E	1	NO	YES	E	1	NO	YES	E	1	NO	YES	E	1	NO	YES
13	2	PPK I	Type A	D	D	1	NO	YES	D	1	NO	YES	D	1	NO	YES	D	1	NO	YES	D	1	NO	YES
14	3	PPK I	Type A	E	E	1	NO	YES	E	1	NO	YES	E	1	NO	YES	E	1	NO	YES	A	0	NO	YES
15	3	PPK I	Type A	C	C	1	NO	YES	C	1	NO	YES	C	1	NO	YES	C	1	NO	YES	C	1	NO	YES
16	3	PPK I	Type A	C	C	1	NO	YES	C	1	NO	YES	C	1	NO	YES	C	1	NO	YES	C	1	NO	YES
17	3	PPK I	Type A	E	E	1	NO	YES	E	1	NO	YES	E	1	NO	YES	E	1	NO	YES	E	1	NO	YES
18	3	PPK I	Type A	B	B	1	NO	YES	B	1	NO	YES	B	1	NO	YES	B	1	NO	YES	B	1	NO	YES
19	3	PPK I	Type A	D	A	0	NO	YES	D	1	NO	YES	D	1	NO	YES	D	1	NO	YES	A	0	NO	YES
20	4	PPK I	Type A	A	A	1	NO	YES	A	1	NO	YES	A	1	NO	YES	A	1	NO	YES	A	1	NO	YES
21	4	PPK I	Type A	D	D	1	NO	YES	D	1	NO	YES	A	0	NO	YES	A	0	NO	YES	D	1	NO	YES
22	4	PPK I	Type A	C	C	1	NO	YES	C	1	NO	YES	C	1	NO	YES	C	1	NO	YES	C	1	NO	YES
23	4	PPK I	Type A	A	E	0	NO	YES	A	1	NO	YES	A	1	NO	YES	A	1	NO	YES	A	1	NO	YES
24	4	PPK I	Type A	A	A	1	NO	YES	A	1	NO	YES	A	1	NO	YES	A	1	NO	YES	A	1	NO	YES
25	4	PPK I	Type A	A	A	1	NO	YES	A	1	NO	YES	A	1	NO	YES	A	1	NO	YES	A	1	NO	YES
26	4	PPK I	Type A	E	E	1	NO	YES	E	1	NO	YES	E	1	NO	YES	E	1	NO	YES	E	1	NO	YES
27	5	PPK I	Type A	A	A	1	NO	YES	A	1	NO	YES	A	1	NO	YES	A	1	NO	YES	A	1	NO	YES
28	5	PPK I	Type A	C	D	0	NO	YES	C	1	NO	YES	A	0	NO	YES	A	0	NO	YES	C	1	NO	YES
29	5	PPK I	Type A	D	D	1	NO	YES	D	1	NO	YES	D	1	NO	YES	D	1	NO	YES	D	1	NO	YES
30	5	PPK I	Type A	B	B	1	NO	YES	B	1	NO	YES	B	1	NO	YES	B	1	NO	YES	B	1	NO	YES
31	5	PPK I	Type A	B	D	0	NO	YES	B	1	NO	YES	B	1	NO	YES	B	1	NO	YES	B	1	NO	YES
32	5	PPK I	Type A	D	D	1	NO	YES	D	1	NO	YES	D	1	NO	YES	D	1	NO	YES	D	1	NO	YES
33	5	PPK I	Type A	E	A	0	NO	YES	E	1	NO	YES	D	0	NO	YES	E	1	NO	YES	E	1	NO	YES
34	6	PPK I	Type A	E	E	1	NO	YES	B	0	NO	YES	E	1	NO	YES	B	0	NO	YES	E	1	NO	YES
35	6	PPK I	Type A	D	D	1	NO	YES	D	1	NO	YES	D	1	NO	YES	D	1	NO	YES	D	1	NO	YES
36	6	PPK I	Type A	C	C	1	NO	YES	C	1	NO	YES	C	1	NO	YES	C	1	NO	YES	C	1	NO	YES
37	6	PPK I	Type A	E	E	1	NO	YES	E	1	NO	YES	E	1	NO	YES	E	1	NO	YES	E	1	NO	YES
38	6	PPK I	Type A	A	A	1	NO	YES	A	1	NO	YES	A	1	NO	YES	A	1	NO	YES	A	1	NO	YES
39	6	PPK I	Type A	D	D	1	NO	YES	D	1	NO	YES	D	1	NO	YES	D	1	NO	YES	D	1	NO	YES
40	6	PPK I	Type A	E	E	1	NO	YES	E	1	NO	YES	E	1	NO	YES	E	1	NO	YES	E	1	NO	YES
41	7	PPK I	Type B	E	E	1	NO	YES	E	1	NO	YES	E	1	NO	YES	E	1	NO	YES	E	1	NO	YES
42	7	PPK I	Type B	A	A	1	NO	YES	A	1	NO	YES	A	1	NO	YES	A	1	NO	YES	A	1	NO	YES
43	7	PPK I	Type B	B	B	1	NO	YES	B	1	NO	YES	B	1	NO	YES	B	1	NO	YES	B	1	NO	YES
44	7	PPK I	Type B	A	D	0	NO	YES	A	1	NO	YES	A	1	NO	YES	A	1	NO	YES	A	1	NO	YES
45	7	PPK I	Type B	C	C	1	NO	YES	C	1	NO	YES	C	1	NO	YES	C	1	NO	YES	C	1	NO	YES
46	7	PPK I	Type B	B	B	1	NO	YES	B	1	NO	YES	B	1	NO	YES	B	1	NO	YES	B	1	NO	YES
47	8	PPK I	Type B	E	E	1	NO	YES	E	1	NO	YES	E	1	NO	YES	E	1	NO	YES	E	1	NO	YES
48	8	PPK I	Type B	C	C	1	NO	YES	C	1	NO	YES	C	1	NO	YES	C	1	NO	YES	C	1	NO	YES
49	8	PPK I	Type B	B	B	1	NO	YES	B	1	NO	YES	B	1	NO	YES	B	1	NO	YES	B	1	NO	YES
50	8	PPK I	Type B	D	A	0	NO	YES	D	1	NO	YES	D	1	NO	YES	D	1	NO	YES	D	1	NO	YES
51	8	PPK I	Type B	B	A	0	NO	YES	A	0	NO	YES	B	1	NO	YES	A	0	NO	YES	B	1	NO	YES
52	8	PPK I	Type B	C	C	1	NO	YES	C	1	NO	YES	C	1	NO	YES	C	1	NO	YES	C	1	NO	YES
53	8	PPK I	Type B	A	A	1	NO	YES	A	1	NO	YES	A	1	NO	YES	A	1	NO	YES	A	1	NO	YES
54	8	PPK I	Type B	C	C	1	NO	YES	C	1	NO	YES	E	0	NO	YES	C	1	NO	YES	E	0	NO	YES
55	8	PPK I	Type B	D	B	0	NO	YES	D	1	NO	YES	D	1	NO	YES	D	1	NO	YES	D	1	NO	YES
56	9	PPK I	Type B	C	D	0	NO	YES	C	1	NO	YES	C	1	NO	YES	A	0	NO	YES	C	1	NO	YES
57	9	PPK I	Type B	A	B	0	NO	YES	A	1	NO	YES	A	1	NO	YES	B	0	NO	YES	A	1	NO	YES
58	9	PPK I	Type B	B	D	0	NO	YES	B	1	NO	YES	D	0	NO	YES	B	1	NO	YES	B	1	NO	YES
59	9	PPK I	Type B	C	E	0	NO	YES	C	1	NO	YES	C	1	NO	YES	C	1	NO	YES	E	0	NO	YES
60	9	PPK I	Type B	C	C	1	NO	YES	C	1	NO	YES	C	1	NO	YES	C	1	NO	YES	C	1	NO	YES
61	9	PPK I	Type B	B	B	1	NO	YES	B	1	NO	YES	B	1	NO	YES	B	1	NO	YES	B	1	NO	YES
62	9	PPK I	Type B	E	C	0	NO	YES	E	1	NO	YES	E	1	NO	YES	E	1	NO	YES	E	1	NO	YES
63	9	PPK I	Type B	D	D	1	NO	YES	D	1	NO	YES	D	1	NO	YES	D	1	NO	YES	D	1	NO	YES
64	9	PPK I	Type B	D	A	0	NO	YES	D	1	NO	YES	D	1	NO	YES	D	1	NO	YES	D	1	NO	YES
65	10	PPK I	Type B	B	B	1	NO	YES	B	1	NO	YES	B	1	NO	YES	B	1	NO	YES	B	1	NO	YES
66	10	PPK I	Type B	A	C	0	NO	YES	A	1	NO	YES	A	1	NO	YES	A	1	NO	YES	A	1	NO	YES
67	10	PPK I	Type B	E	D	0	NO	YES	C	0	NO	YES	D	0	NO	YES	C	0	NO	YES	E	1	NO	YES
68	10	PPK I	Type B	E	E	1	NO	YES	E	1	NO	YES	E	1	NO	YES	E	1	NO	YES	E	1	NO	YES
69	10	PPK I	Type B	A	A	1	NO	YES	A	1	NO	YES	A	1	NO	YES	A	1	NO	YES	A	1	NO	YES
70	10	PPK I	Type B	B	C	0	NO	YES	B	1	NO	YES	B	1	NO	YES	B	1	NO	YES	B	1	NO	YES
71	10	PPK I	Type B	C	A	0	NO	YES	C	1	NO	YES	C	1	NO	YES	C	1	NO	YES	C	1	NO	YES
72	10	PPK I	Type B	E	B	0	NO	YES	E	1	NO	YES	E	1	NO	YES	E	1	NO	YES	E	1	NO	YES
73	10	PPK I	Type B	D	E	0	NO	YES	D	1	NO	YES	D	1	NO	YES	D	1	NO	YES	E	0	NO	YES
74	10	PPK I	Type B	B	B	1	NO	YES	D	0	NO	YES	D	0	NO	YES	B	1	NO	YES	D	0	NO	YES
75	10	PPK I	Type B	D	D	1	NO	YES	E	0	NO	YES	B	0	NO	YES	D	1	NO	YES	B	0	NO	YES
76	10	PPK I	Type B	C	C	1	NO	YES	C	1	NO	YES	C	1	NO	YES	C	1	NO	YES	C	1	NO	YES
77	10	PPK I	Type B	A	A	1	NO	YES	A	1	NO	YES	A	1	NO	YES	A	1	NO	YES	A	1	NO	YES
78	10	PPK I	Type B	D	D	1	NO	YES	D	1	NO	YES	D	1	NO	YES	D	1	NO	YES	D	1	NO	YES
79	11	PPK I	Type B	B	E	0	NO	YES	B	1	NO	YES	B	1	NO	YES	B	1	NO	YES	B	1	NO	YES
80	11	PPK I	Type B	E	D	0	NO	YES	E	1	NO	YES	E	1	NO	YES	E	1	NO	YES	E	1	NO	YES
81	11	PPK I	Type B	B	B	1	NO	YES	B	1	NO	YES	B	1	NO	YES	B	1	NO	YES	B	1	NO	YES
82	11	PPK I	Type B	D	D	1	NO	YES	D	1	NO	YES	D	1	NO	YES	D	1	NO	YES	D	1	NO	YES
83	11	PPK I	Type B	B	A	0	NO	YES	B	1	NO	YES	B	1	NO	YES	B	1	NO	YES	B	1	NO	YES
84	11	PPK I	Type B	E	E	1	NO	YES	E	1	NO	YES	E	1	NO	YES	E	1	NO	YES	E	1	NO	YES
85	11	PPK I	Type B	C	A	0	NO	YES	C	1	NO	YES	C	1	NO	YES	C	1	NO	YES	C	1	NO	YES
86	11	PPK I	Type B	E	E	1	NO	YES	E	1	NO	YES	E	1	NO	YES	E	1	NO	YES	E	1	NO	YES
87	11	PPK I	Type B	A	C	0	NO	YES	A	1	NO	YES	A	1	NO	YES	A	1	NO	YES	A	1	NO	YES
88	11	PPK I	Type B	A	A	1	NO	YES	A	1	NO	YES	A	1	NO	YES	A	1	NO	YES	A	1	NO	YES
89	11	PPK I	Type B	E	C	0	NO	YES	E	1	NO	YES	E	1	NO	YES	C	0	NO	YES	E	1	NO	YES
90	11	PPK I	Type B	D	D	1	NO	YES	D	1	NO	YES	D	1	NO	YES	D	1	NO	YES	D	1	NO	YES
91	11	PPK I	Type B	A	A	1	NO	YES	A	1	NO	YES	A	1	NO	YES	A	1	NO	YES	A	1	NO	YES
92	12	PPK I	Type B	C	C	1	NO	YES	C	1	NO	YES	C	1	NO	YES	C	1	NO	YES	C	1	NO	YES
93	12	PPK I	Type B	B	B	1	NO	YES	B	1	NO	YES	B	1	NO	YES	B	1	NO	YES	B	1	NO	YES
94	12	PPK I	Type B	A	E	0	NO	YES	A	1	NO	YES	A	1	NO	YES	A	1	NO	YES	A	1	NO	YES
95	12	PPK I	Type B	B	A	0	NO	YES	B	1	NO	YES	B	1	NO	YES	B	1	NO	YES	B	1	NO	YES
96	12	PPK I	Type B	E	E	1	NO	YES	E	1	NO	YES	E	1	NO	YES	E	1	NO	YES	E	1	NO	YES
97	12	PPK I	Type B	A	B	0	NO	YES	A	1	NO	YES	A	1	NO	YES	A	1	NO	YES	A	1	NO	YES
98	12	PPK I	Type B	D	D	1	NO	YES	D	1	NO	YES	D	1	NO	YES	D	1	NO	YES	D	1	NO	YES
99	12	PPK I	Type B	B	B	1	NO	YES	B	1	NO	YES	B	1	NO	YES	B	1	NO	YES	B	1	NO	YES
100	12	PPK I	Type B	C	C	1	NO	YES	C	1	NO	YES	C	1	NO	YES	C	1	NO	YES	C	1	NO	YES
101	12	PPK I	Type C	C	C	1	NO	YES	C	1	NO	YES	C	1	NO	YES	C	1	NO	YES	C	1	NO	YES
102	12	PPK I	Type C	A	A	1	NO	YES	A	1	NO	YES	A	1	NO	YES	A	1	NO	YES	A	1	NO	YES
103	13	PPK I	Type C	D	D	1	NO	YES	D	1	NO	YES	D	1	NO	YES	D	1	NO	YES	D	1	NO	YES
104	13	PPK I	Type C	B	B	1	NO	YES	B	1	NO	YES	B	1	NO	YES	B	1	NO	YES	B	1	NO	YES
105	13	PPK I	Type C	A	A	1	NO	YES	A	1	NO	YES	A	1	NO	YES	A	1	NO	YES	A	1	NO	YES
106	13	PPK I	Type C	A	A	1	NO	YES	A	1	NO	YES	A	1	NO	YES	A	1	NO	YES	A	1	NO	YES
107	14	PPK I	Type C	A	C	0	NO	YES	C	0	NO	YES	C	0	NO	YES	A	1	NO	YES	C	0	NO	YES
108	14	PPK I	Type C	C	B	0	NO	YES	B	0	NO	YES	C	1	NO	YES	C	1	NO	YES	C	1	NO	YES
109	14	PPK I	Type C	C	C	1	NO	YES	C	1	NO	YES	C	1	NO	YES	C	1	NO	YES	C	1	NO	YES
110	14	PPK I	Type C	E	E	1	NO	YES	E	1	NO	YES	E	1	NO	YES	E	1	NO	YES	E	1	NO	YES
111	15	PPK I	Type X	CD	ACD	0	NO	YES	CDE	0	NO	YES	ACDE	0	NO	YES	ACDE	0	NO	YES	ACDE	0	NO	YES
112	15	PPK I	Type X	ABC	BCD	0	NO	YES	BC	0	NO	YES	ABCD	0	NO	YES	ABCD	0	NO	YES	BCD	0	NO	YES
113	15	PPK I	Type X	ABCE	ABCE	1	NO	YES	ABCE	1	NO	YES	ABCE	1	NO	YES	ABCE	1	NO	YES	ABCE	1	NO	YES
114	15	PPK I	Type X	BDE	BDE	1	NO	YES	BDE	1	NO	YES	BDE	1	NO	YES	BDE	1	NO	YES	BDE	1	NO	YES
115	15	PPK I	Type X	ACDE	ABCDE	0	NO	YES	ACDE	1	NO	YES	ABCDE	0	NO	YES	ACDE	1	NO	YES	ABCDE	0	NO	YES
116	15	PPK I	Type X	ABD	BD	0	NO	YES	ABD	1	NO	YES	ABD	1	NO	YES	ABD	1	NO	YES	ABD	1	NO	YES
117	15	PPK I	Type X	ABCDE	ABCDE	1	NO	YES	AD	0	NO	YES	AD	0	NO	YES	ADE	0	NO	YES	ABCD	0	NO	YES
118	15	PPK I	Type X	ABC	ABDE	0	NO	YES	BC	0	NO	YES	ABE	0	NO	YES	ABD	0	NO	YES	ABCDE	0	NO	YES
119	15	PPK I	Type X	ACE	ABCDE	0	NO	YES	ABCDE	0	NO	YES	ACE	1	NO	YES	ACDE	0	NO	YES	ACE	1	NO	YES
120	15	PPK I	Type X	ABCDE	ABCDE	1	NO	YES	ABCDE	1	NO	YES	ABCDE	1	NO	YES	ABCDE	1	NO	YES	ABCD	0	NO	YES
121	16	PPK II	Type A	B	B	1	NO	YES	B	1	NO	YES	B	1	NO	YES	B	1	NO	YES	B	1	NO	YES
122	16	PPK II	Type A	C	C	1	NO	YES	C	1	NO	YES	C	1	NO	YES	C	1	NO	YES	C	1	NO	YES
123	16	PPK II	Type A	D	C	0	NO	YES	D	1	NO	YES	D	1	NO	YES	D	1	NO	YES	D	1	NO	YES
124	16	PPK II	Type A	C	C	1	NO	YES	C	1	NO	YES	C	1	NO	YES	C	1	NO	YES	C	1	NO	YES
125	16	PPK II	Type A	E	E	1	NO	YES	E	1	NO	YES	E	1	NO	YES	A	0	NO	YES	E	1	NO	YES
126	17	PPK II	Type A	A	A	1	NO	YES	A	1	NO	YES	A	1	NO	YES	A	1	NO	YES	A	1	NO	YES
127	17	PPK II	Type A	A	A	1	NO	YES	A	1	NO	YES	A	1	NO	YES	A	1	NO	YES	A	1	NO	YES
128	17	PPK II	Type A	D	D	1	NO	YES	D	1	NO	YES	D	1	NO	YES	D	1	NO	YES	D	1	NO	YES
129	17	PPK II	Type A	A	A	1	NO	YES	A	1	NO	YES	A	1	NO	YES	A	1	NO	YES	A	1	NO	YES
130	17	PPK II	Type A	A	A	1	NO	YES	A	1	NO	YES	A	1	NO	YES	A	1	NO	YES	A	1	NO	YES
131	17	PPK II	Type A	A	A	1	NO	YES	A	1	NO	YES	A	1	NO	YES	A	1	NO	YES	A	1	NO	YES
132	17	PPK II	Type A	E	E	1	NO	YES	E	1	NO	YES	E	1	NO	YES	E	1	NO	YES	E	1	NO	YES
133	17	PPK II	Type A	A	A	1	NO	YES	A	1	NO	YES	A	1	NO	YES	A	1	NO	YES	A	1	NO	YES
134	18	PPK II	Type A	D	D	1	NO	YES	D	1	NO	YES	D	1	NO	YES	D	1	NO	YES	D	1	NO	YES
135	18	PPK II	Type A	E	E	1	NO	YES	E	1	NO	YES	E	1	NO	YES	E	1	NO	YES	E	1	NO	YES
136	18	PPK II	Type A	A	A	1	NO	YES	A	1	NO	YES	A	1	NO	YES	D	0	NO	YES	A	1	NO	YES
137	18	PPK II	Type A	D	D	1	NO	YES	D	1	NO	YES	D	1	NO	YES	D	1	NO	YES	D	1	NO	YES
138	18	PPK II	Type A	A	A	1	NO	YES	A	1	NO	YES	A	1	NO	YES	A	1	NO	YES	A	1	NO	YES
139	18	PPK II	Type A	C	C	1	NO	YES	C	1	NO	YES	C	1	NO	YES	C	1	NO	YES	C	1	NO	YES
140	19	PPK II	Type A	E	E	1	NO	YES	E	1	NO	YES	E	1	NO	YES	E	1	NO	YES	E	1	NO	YES
141	19	PPK II	Type A	A	A	1	NO	YES	A	1	NO	YES	A	1	NO	YES	A	1	NO	YES	A	1	NO	YES
142	19	PPK II	Type A	C	D	0	NO	YES	C	1	NO	YES	C	1	NO	YES	D	0	NO	YES	C	1	NO	YES
143	19	PPK II	Type A	D	D	1	NO	YES	D	1	NO	YES	D	1	NO	YES	D	1	NO	YES	D	1	NO	YES
144	19	PPK II	Type A	A	A	1	NO	YES	A	1	NO	YES	A	1	NO	YES	A	1	NO	YES	A	1	NO	YES
145	19	PPK II	Type A	B	B	1	NO	YES	B	1	NO	YES	B	1	NO	YES	B	1	NO	YES	B	1	NO	YES
146	19	PPK II	Type A	E	E	1	NO	YES	E	1	NO	YES	E	1	NO	YES	E	1	NO	YES	E	1	NO	YES
147	20	PPK II	Type A	B	C	0	NO	YES	B	1	NO	YES	B	1	NO	YES	C	0	NO	YES	B	1	NO	YES
148	20	PPK II	Type A	D	D	1	NO	YES	D	1	NO	YES	D	1	NO	YES	D	1	NO	YES	D	1	NO	YES
149	20	PPK II	Type A	E	A	0	NO	YES	E	1	NO	YES	E	1	NO	YES	E	1	NO	YES	E	1	NO	YES
150	20	PPK II	Type A	D	D	1	NO	YES	D	1	NO	YES	D	1	NO	YES	D	1	NO	YES	D	1	NO	YES
151	20	PPK II	Type A	C	A	0	NO	YES	C	1	NO	YES	C	1	NO	YES	C	1	NO	YES	C	1	NO	YES
152	20	PPK II	Type A	E	E	1	NO	YES	C	0	NO	YES	E	1	NO	YES	E	1	NO	YES	C	0	NO	YES
153	20	PPK II	Type A	A	A	1	NO	YES	A	1	NO	YES	A	1	NO	YES	A	1	NO	YES	A	1	NO	YES
154	21	PPK II	Type A	C	C	1	NO	YES	C	1	NO	YES	C	1	NO	YES	C	1	NO	YES	C	1	NO	YES
155	21	PPK II	Type A	C	C	1	NO	YES	C	1	NO	YES	C	1	NO	YES	C	1	NO	YES	C	1	NO	YES
156	21	PPK II	Type A	D	D	1	NO	YES	D	1	NO	YES	D	1	NO	YES	D	1	NO	YES	D	1	NO	YES
157	21	PPK II	Type A	A	A	1	NO	YES	A	1	NO	YES	A	1	NO	YES	A	1	NO	YES	A	1	NO	YES
158	21	PPK II	Type A	E	E	1	NO	YES	E	1	NO	YES	E	1	NO	YES	E	1	NO	YES	E	1	NO	YES
159	21	PPK II	Type A	A	A	1	NO	YES	A	1	NO	YES	A	1	NO	YES	A	1	NO	YES	A	1	NO	YES
160	21	PPK II	Type A	D	C	0	NO	YES	D	1	NO	YES	D	1	NO	YES	D	1	NO	YES	D	1	NO	YES
161	22	PPK II	Type B	E	E	1	NO	YES	E	1	NO	YES	E	1	NO	YES	E	1	NO	YES	E	1	NO	YES
162	22	PPK II	Type B	C	C	1	NO	YES	C	1	NO	YES	C	1	NO	YES	C	1	NO	YES	C	1	NO	YES
163	22	PPK II	Type B	D	D	1	NO	YES	D	1	NO	YES	D	1	NO	YES	D	1	NO	YES	D	1	NO	YES
164	22	PPK II	Type B	B	B	1	NO	YES	B	1	NO	YES	B	1	NO	YES	B	1	NO	YES	B	1	NO	YES
165	22	PPK II	Type B	A	A	1	NO	YES	A	1	NO	YES	A	1	NO	YES	A	1	NO	YES	A	1	NO	YES
166	22	PPK II	Type B	D	D	1	NO	YES	D	1	NO	YES	D	1	NO	YES	D	1	NO	YES	D	1	NO	YES
167	23	PPK II	Type B	B	D	0	NO	YES	C	0	NO	YES	C	0	NO	YES	A	0	NO	YES	B	1	NO	YES
168	23	PPK II	Type B	E	E	1	NO	YES	E	1	NO	YES	E	1	NO	YES	E	1	NO	YES	E	1	NO	YES
169	23	PPK II	Type B	C	C	1	NO	YES	C	1	NO	YES	C	1	NO	YES	C	1	NO	YES	C	1	NO	YES
170	23	PPK II	Type B	D	A	0	NO	YES	D	1	NO	YES	D	1	NO	YES	D	1	NO	YES	D	1	NO	YES
171	23	PPK II	Type B	B	D	0	NO	YES	C	0	NO	YES	C	0	NO	YES	A	0	NO	YES	B	1	NO	YES
172	23	PPK II	Type B	E	E	1	NO	YES	E	1	NO	YES	E	1	NO	YES	E	1	NO	YES	E	1	NO	YES
173	23	PPK II	Type B	C	A	0	NO	YES	C	1	NO	YES	C	1	NO	YES	B	0	NO	YES	C	1	NO	YES
174	23	PPK II	Type B	C	C	1	NO	YES	C	1	NO	YES	C	1	NO	YES	C	1	NO	YES	C	1	NO	YES
175	23	PPK II	Type B	A	A	1	NO	YES	A	1	NO	YES	A	1	NO	YES	A	1	NO	YES	A	1	NO	YES
176	24	PPK II	Type B	E	A	0	NO	YES	E	1	NO	YES	E	1	NO	YES	E	1	NO	YES	E	1	NO	YES
177	24	PPK II	Type B	D	D	1	NO	YES	D	1	NO	YES	D	1	NO	YES	D	1	NO	YES	D	1	NO	YES
178	24	PPK II	Type B	C	C	1	NO	YES	C	1	NO	YES	C	1	NO	YES	C	1	NO	YES	C	1	NO	YES
179	24	PPK II	Type B	C	C	1	NO	YES	C	1	NO	YES	C	1	NO	YES	C	1	NO	YES	C	1	NO	YES
180	24	PPK II	Type B	B	B	1	NO	YES	B	1	NO	YES	B	1	NO	YES	B	1	NO	YES	B	1	NO	YES
181	24	PPK II	Type B	A	A	1	NO	YES	A	1	NO	YES	A	1	NO	YES	A	1	NO	YES	A	1	NO	YES
182	24	PPK II	Type B	E	E	1	NO	YES	E	1	NO	YES	E	1	NO	YES	E	1	NO	YES	E	1	NO	YES
183	24	PPK II	Type B	A	A	1	NO	YES	A	1	NO	YES	A	1	NO	YES	A	1	NO	YES	A	1	NO	YES
184	24	PPK II	Type B	C	C	1	NO	YES	C	1	NO	YES	C	1	NO	YES	C	1	NO	YES	C	1	NO	YES
185	25	PPK II	Type B	E	A	0	NO	YES	E	1	NO	YES	E	1	NO	YES	E	1	NO	YES	E	1	NO	YES
186	25	PPK II	Type B	C	C	1	NO	YES	C	1	NO	YES	C	1	NO	YES	C	1	NO	YES	C	1	NO	YES
187	25	PPK II	Type B	B	D	0	NO	YES	A	0	NO	YES	B	1	NO	YES	B	1	NO	YES	B	1	NO	YES
188	25	PPK II	Type B	B	B	1	NO	YES	B	1	NO	YES	B	1	NO	YES	B	1	NO	YES	B	1	NO	YES
189	25	PPK II	Type B	A	A	1	NO	YES	A	1	NO	YES	A	1	NO	YES	A	1	NO	YES	A	1	NO	YES
190	25	PPK II	Type B	A	A	1	NO	YES	A	1	NO	YES	A	1	NO	YES	A	1	NO	YES	A	1	NO	YES
191	25	PPK II	Type B	D	D	1	NO	YES	D	1	NO	YES	D	1	NO	YES	D	1	NO	YES	D	1	NO	YES
192	25	PPK II	Type B	C	C	1	NO	YES	C	1	NO	YES	C	1	NO	YES	C	1	NO	YES	C	1	NO	YES
193	25	PPK II	Type B	D	D	1	NO	YES	D	1	NO	YES	D	1	NO	YES	D	1	NO	YES	D	1	NO	YES
194	25	PPK II	Type B	C	C	1	NO	YES	C	1	NO	YES	C	1	NO	YES	C	1	NO	YES	C	1	NO	YES
195	25	PPK II	Type B	A	A	1	NO	YES	A	1	NO	YES	A	1	NO	YES	A	1	NO	YES	A	1	NO	YES
196	25	PPK II	Type B	D	B	0	NO	YES	D	1	NO	YES	D	1	NO	YES	B	0	NO	YES	D	1	NO	YES
197	25	PPK II	Type B	A	A	1	NO	YES	A	1	NO	YES	A	1	NO	YES	A	1	NO	YES	A	1	NO	YES
198	25	PPK II	Type B	E	E	1	NO	YES	E	1	NO	YES	E	1	NO	YES	E	1	NO	YES	E	1	NO	YES
199	26	PPK II	Type B	E	A	0	NO	YES	E	1	NO	YES	A	0	NO	YES	A	0	NO	YES	E	1	NO	YES
200	26	PPK II	Type B	A	C	0	NO	YES	A	1	NO	YES	C	0	NO	YES	B	0	NO	YES	A	1	NO	YES
201	26	PPK II	Type B	C	C	1	NO	YES	C	1	NO	YES	C	1	NO	YES	C	1	NO	YES	C	1	NO	YES
202	26	PPK II	Type B	E	E	1	NO	YES	E	1	NO	YES	E	1	NO	YES	E	1	NO	YES	E	1	NO	YES
203	26	PPK II	Type B	A	A	1	NO	YES	A	1	NO	YES	A	1	NO	YES	A	1	NO	YES	A	1	NO	YES
204	27	PPK II	Type B	E	E	1	NO	YES	E	1	NO	YES	E	1	NO	YES	E	1	NO	YES	E	1	NO	YES
205	27	PPK II	Type B	B	B	1	NO	YES	B	1	NO	YES	B	1	NO	YES	B	1	NO	YES	B	1	NO	YES
206	27	PPK II	Type B	C	C	1	NO	YES	C	1	NO	YES	C	1	NO	YES	C	1	NO	YES	C	1	NO	YES
207	27	PPK II	Type B	A	A	1	NO	YES	A	1	NO	YES	A	1	NO	YES	A	1	NO	YES	A	1	NO	YES
208	27	PPK II	Type B	C	B	0	NO	YES	C	1	NO	YES	C	1	NO	YES	C	1	NO	YES	C	1	NO	YES
209	27	PPK II	Type B	B	B	1	NO	YES	B	1	NO	YES	B	1	NO	YES	B	1	NO	YES	B	1	NO	YES
210	27	PPK II	Type B	D	E	0	NO	YES	D	1	NO	YES	D	1	NO	YES	D	1	NO	YES	D	1	NO	YES
211	27	PPK II	Type B	A	A	1	NO	YES	A	1	NO	YES	A	1	NO	YES	A	1	NO	YES	A	1	NO	YES
212	28	PPK II	Type B	D	D	1	NO	YES	D	1	NO	YES	D	1	NO	YES	D	1	NO	YES	D	1	NO	YES
213	28	PPK II	Type B	A	A	1	NO	YES	A	1	NO	YES	A	1	NO	YES	C	0	NO	YES	A	1	NO	YES
214	28	PPK II	Type B	C	C	1	NO	YES	C	1	NO	YES	C	1	NO	YES	C	1	NO	YES	C	1	NO	YES
215	28	PPK II	Type B	B	B	1	NO	YES	B	1	NO	YES	B	1	NO	YES	B	1	NO	YES	B	1	NO	YES
216	28	PPK II	Type B	A	A	1	NO	YES	A	1	NO	YES	A	1	NO	YES	A	1	NO	YES	A	1	NO	YES
217	28	PPK II	Type B	D	D	1	NO	YES	D	1	NO	YES	D	1	NO	YES	D	1	NO	YES	D	1	NO	YES
218	28	PPK II	Type B	B	B	1	NO	YES	B	1	NO	YES	B	1	NO	YES	B	1	NO	YES	B	1	NO	YES
219	28	PPK II	Type B	C	C	1	NO	YES	A	0	NO	YES	C	1	NO	YES	C	1	NO	YES	C	1	NO	YES
220	28	PPK II	Type B	D	B	0	NO	YES	D	1	NO	YES	B	0	NO	YES	B	0	NO	YES	B	0	NO	YES
221	28	PPK II	Type C	E	E	1	NO	YES	E	1	NO	YES	E	1	NO	YES	E	1	NO	YES	E	1	NO	YES
222	28	PPK II	Type C	E	E	1	NO	YES	E	1	NO	YES	E	1	NO	YES	E	1	NO	YES	E	1	NO	YES
223	29	PPK II	Type C	E	E	1	NO	YES	E	1	NO	YES	E	1	NO	YES	C	0	NO	YES	E	1	NO	YES
224	29	PPK II	Type C	B	B	1	NO	YES	B	1	NO	YES	B	1	NO	YES	B	1	NO	YES	B	1	NO	YES
225	29	PPK II	Type C	E	E	1	NO	YES	E	1	NO	YES	E	1	NO	YES	E	1	NO	YES	E	1	NO	YES
226	29	PPK II	Type C	E	E	1	NO	YES	E	1	NO	YES	E	1	NO	YES	E	1	NO	YES	E	1	NO	YES
227	29	PPK II	Type C	B	B	1	NO	YES	B	1	NO	YES	B	1	NO	YES	B	1	NO	YES	B	1	NO	YES
228	30	PPK II	Type C	D	D	1	NO	YES	D	1	NO	YES	D	1	NO	YES	D	1	NO	YES	D	1	NO	YES
229	30	PPK II	Type C	E	E	1	NO	YES	E	1	NO	YES	E	1	NO	YES	E	1	NO	YES	E	1	NO	YES
230	30	PPK II	Type C	D	D	1	NO	YES	D	1	NO	YES	D	1	NO	YES	D	1	NO	YES	D	1	NO	YES
231	30	PPK II	Type X	ADE	ADE	1	NO	YES	ADE	1	NO	YES	ADE	1	NO	YES	CDE	0	NO	YES	DE	0	NO	YES
232	30	PPK II	Type X	ABCE	ABCE	1	NO	YES	ABCE	1	NO	YES	ABCE	1	NO	YES	ABCE	1	NO	YES	ABCE	1	NO	YES
233	31	PPK II	Type X	ABC	ABC	1	NO	YES	ABC	1	NO	YES	ABC	1	NO	YES	ABC	1	NO	YES	ABC	1	NO	YES
234	31	PPK II	Type X	BD	BD	1	NO	YES	BD	1	NO	YES	BD	1	NO	YES	BD	1	NO	YES	BD	1	NO	YES
235	31	PPK II	Type X	AE	ABCE	0	NO	YES	ABE	0	NO	YES	ABDE	0	NO	YES	ABCE	0	NO	YES	ABE	0	NO	YES
236	31	PPK II	Type X	ACD	ACDE	0	NO	YES	ACD	1	NO	YES	ACD	1	NO	YES	ACD	1	NO	YES	ACD	1	NO	YES
237	31	PPK II	Type X	CE	CE	1	NO	YES	ABCDE	0	NO	YES	CE	1	NO	YES	CDE	0	NO	YES	CDE	0	NO	YES
238	31	PPK II	Type X	ABCDE	ABCDE	1	NO	YES	ABCDE	1	NO	YES	ABCE	0	NO	YES	ABCE	0	NO	YES	ABCDE	1	NO	YES
239	31	PPK II	Type X	ABDE	ABE	0	NO	YES	ABCDE	0	NO	YES	ABCDE	0	NO	YES	ABCDE	0	NO	YES	ABCDE	0	NO	YES
240	31	PPK II	Type X	AB	AB	1	NO	YES	AB	1	NO	YES	AB	1	NO	YES	ACDE	0	NO	YES	AB	1	NO	YES
241	32	CPKS	Type A	D	D	1	NO	YES	D	1	NO	YES	D	1	NO	YES	D	1	NO	YES	D	1	NO	YES
242	32	CPKS	Type A	B	B	1	NO	YES	B	1	NO	YES	B	1	NO	YES	B	1	NO	YES	B	1	NO	YES
243	32	CPKS	Type A	B	B	1	NO	YES	B	1	NO	YES	B	1	NO	YES	B	1	NO	YES	E	0	NO	YES
244	32	CPKS	Type A	D	B	0	NO	YES	D	1	NO	YES	D	1	NO	YES	D	1	NO	YES	D	1	NO	YES
245	32	CPKS	Type A	A	A	1	NO	YES	A	1	NO	YES	A	1	NO	YES	A	1	NO	YES	A	1	NO	YES
246	32	CPKS	Type A	D	D	1	NO	YES	D	1	NO	YES	D	1	NO	YES	D	1	NO	YES	D	1	NO	YES
247	32	CPKS	Type A	B	B	1	NO	YES	B	1	NO	YES	B	1	NO	YES	B	1	NO	YES	B	1	NO	YES
248	33	CPKS	Type A	A	A	1	NO	YES	A	1	NO	YES	A	1	NO	YES	A	1	NO	YES	A	1	NO	YES
249	33	CPKS	Type A	B	B	1	NO	YES	B	1	NO	YES	B	1	NO	YES	B	1	NO	YES	B	1	NO	YES
250	33	CPKS	Type A	A	A	1	NO	YES	A	1	NO	YES	A	1	NO	YES	E	0	NO	YES	A	1	NO	YES
251	33	CPKS	Type A	E	E	1	NO	YES	E	1	NO	YES	E	1	NO	YES	E	1	NO	YES	E	1	NO	YES
252	33	CPKS	Type A	B	B	1	NO	YES	B	1	NO	YES	B	1	NO	YES	B	1	NO	YES	B	1	NO	YES
253	33	CPKS	Type A	E	D	0	NO	YES	C	0	NO	YES	D	0	NO	YES	B	0	NO	YES	E	1	NO	YES
254	33	CPKS	Type A	C	D	0	NO	YES	C	1	NO	YES	C	1	NO	YES	C	1	NO	YES	C	1	NO	YES
255	33	CPKS	Type A	C	C	1	NO	YES	C	1	NO	YES	C	1	NO	YES	C	1	NO	YES	C	1	NO	YES
256	33	CPKS	Type A	A	A	1	NO	YES	A	1	NO	YES	A	1	NO	YES	A	1	NO	YES	A	1	NO	YES
257	33	CPKS	Type A	E	E	1	NO	YES	E	1	NO	YES	E	1	NO	YES	E	1	NO	YES	E	1	NO	YES
258	34	CPKS	Type A	A	A	1	NO	YES	A	1	NO	YES	A	1	NO	YES	A	1	NO	YES	A	1	NO	YES
259	34	CPKS	Type A	D	D	1	NO	YES	D	1	NO	YES	D	1	NO	YES	D	1	NO	YES	D	1	NO	YES
260	34	CPKS	Type A	B	B	1	NO	YES	B	1	NO	YES	B	1	NO	YES	B	1	NO	YES	B	1	NO	YES
261	34	CPKS	Type A	A	A	1	NO	YES	A	1	NO	YES	A	1	NO	YES	A	1	NO	YES	A	1	NO	YES
262	34	CPKS	Type A	A	A	1	NO	YES	A	1	NO	YES	A	1	NO	YES	A	1	NO	YES	A	1	NO	YES
263	34	CPKS	Type A	C	C	1	NO	YES	C	1	NO	YES	C	1	NO	YES	C	1	NO	YES	C	1	NO	YES
264	34	CPKS	Type A	C	C	1	NO	YES	C	1	NO	YES	C	1	NO	YES	C	1	NO	YES	C	1	NO	YES
265	35	CPKS	Type A	B	B	1	NO	YES	B	1	NO	YES	B	1	NO	YES	B	1	NO	YES	B	1	NO	YES
266	35	CPKS	Type A	B	D	0	NO	YES	B	1	NO	YES	B	1	NO	YES	B	1	NO	YES	C	0	NO	YES
267	35	CPKS	Type A	B	A	0	NO	YES	A	1	NO	YES	B	1	NO	YES	B	1	NO	YES	B	1	NO	YES
268	35	CPKS	Type A	C	B	0	NO	YES	D	0	NO	YES	C	1	NO	YES	B	0	NO	YES	B	0	NO	YES
269	35	CPKS	Type A	B	B	1	NO	YES	B	1	NO	YES	B	1	NO	YES	B	1	NO	YES	B	1	NO	YES
270	35	CPKS	Type A	B	B	1	NO	YES	B	1	NO	YES	B	1	NO	YES	A	0	NO	YES	B	1	NO	YES
271	35	CPKS	Type A	D	D	1	NO	YES	D	1	NO	YES	D	1	NO	YES	D	1	NO	YES	D	1	NO	YES
272	35	CPKS	Type A	D	D	1	NO	YES	D	1	NO	YES	D	1	NO	YES	D	1	NO	YES	D	1	NO	YES
273	35	CPKS	Type A	A	A	1	NO	YES	A	1	NO	YES	A	1	NO	YES	A	1	NO	YES	A	1	NO	YES
274	35	CPKS	Type A	B	B	1	NO	YES	B	1	NO	YES	B	1	NO	YES	B	1	NO	YES	B	1	NO	YES
275	35	CPKS	Type A	A	A	1	NO	YES	A	1	NO	YES	A	1	NO	YES	A	1	NO	YES	A	1	NO	YES
276	35	CPKS	Type A	D	C	0	NO	YES	D	1	NO	YES	D	1	NO	YES	B	0	NO	YES	D	1	NO	YES
277	36	CPKS	Type A	B	B	1	NO	YES	B	1	NO	YES	B	1	NO	YES	A	0	NO	YES	B	1	NO	YES
278	36	CPKS	Type A	D	D	1	NO	YES	D	1	NO	YES	D	1	NO	YES	B	0	NO	YES	D	1	NO	YES
279	36	CPKS	Type A	B	B	1	NO	YES	B	1	NO	YES	B	1	NO	YES	D	0	NO	YES	B	1	NO	YES
280	36	CPKS	Type A	D	C	0	NO	YES	D	1	NO	YES	D	1	NO	YES	B	0	NO	YES	A	0	NO	YES
281	36	CPKS	Type B	D	A	0	NO	YES	D	1	NO	YES	D	1	NO	YES	D	1	NO	YES	D	1	NO	YES
282	36	CPKS	Type B	B	C	0	NO	YES	B	1	NO	YES	B	1	NO	YES	B	1	NO	YES	B	1	NO	YES
283	36	CPKS	Type B	D	D	1	NO	YES	D	1	NO	YES	D	1	NO	YES	D	1	NO	YES	D	1	NO	YES
284	36	CPKS	Type B	E	E	1	NO	YES	E	1	NO	YES	E	1	NO	YES	E	1	NO	YES	E	1	NO	YES
285	37	CPKS	Type B	E	E	1	NO	YES	E	1	NO	YES	E	1	NO	YES	C	0	NO	YES	E	1	NO	YES
286	37	CPKS	Type B	D	D	1	NO	YES	D	1	NO	YES	D	1	NO	YES	E	0	NO	YES	D	1	NO	YES
287	37	CPKS	Type B	D	D	1	NO	YES	D	1	NO	YES	D	1	NO	YES	D	1	NO	YES	D	1	NO	YES
288	37	CPKS	Type B	C	E	0	NO	YES	C	1	NO	YES	C	1	NO	YES	D	0	NO	YES	C	1	NO	YES
289	37	CPKS	Type B	A	A	1	NO	YES	A	1	NO	YES	A	1	NO	YES	C	0	NO	YES	A	1	NO	YES
290	37	CPKS	Type B	C	C	1	NO	YES	C	1	NO	YES	C	1	NO	YES	A	0	NO	YES	C	1	NO	YES
291	37	CPKS	Type B	A	A	1	NO	YES	A	1	NO	YES	A	1	NO	YES	C	0	NO	YES	A	1	NO	YES
292	37	CPKS	Type B	B	B	1	NO	YES	D	0	NO	YES	B	1	NO	YES	A	0	NO	YES	B	1	NO	YES
293	38	CPKS	Type B	D	E	0	NO	YES	A	0	NO	YES	D	1	NO	YES	D	1	NO	YES	D	1	NO	YES
294	38	CPKS	Type B	B	B	1	NO	YES	B	1	NO	YES	B	1	NO	YES	B	1	NO	YES	B	1	NO	YES
295	38	CPKS	Type B	C	C	1	NO	YES	C	1	NO	YES	C	1	NO	YES	B	0	NO	YES	C	1	NO	YES
296	38	CPKS	Type B	D	D	1	NO	YES	D	1	NO	YES	D	1	NO	YES	C	0	NO	YES	D	1	NO	YES
297	38	CPKS	Type B	A	C	0	NO	YES	A	1	NO	YES	A	1	NO	YES	D	0	NO	YES	A	1	NO	YES
298	38	CPKS	Type B	C	B	0	NO	YES	E	0	NO	YES	C	1	NO	YES	A	0	NO	YES	C	1	NO	YES
299	38	CPKS	Type B	D	D	1	NO	YES	D	1	NO	YES	D	1	NO	YES	C	0	NO	YES	D	1	NO	YES
300	38	CPKS	Type B	A	D	0	NO	YES	A	1	NO	YES	A	1	NO	YES	B	0	NO	YES	A	1	NO	YES
301	39	CPKS	Type B	E	E	1	NO	YES	E	1	NO	YES	E	1	NO	YES	A	0	NO	YES	E	1	NO	YES
302	39	CPKS	Type B	B	C	0	NO	YES	B	1	NO	YES	B	1	NO	YES	E	0	NO	YES	B	1	NO	YES
303	39	CPKS	Type B	A	A	1	NO	YES	A	1	NO	YES	A	1	NO	YES	B	0	NO	YES	A	1	NO	YES
304	39	CPKS	Type B	D	B	0	NO	YES	D	1	NO	YES	D	1	NO	YES	A	0	NO	YES	D	1	NO	YES
305	39	CPKS	Type B	C	C	1	NO	YES	C	1	NO	YES	C	1	NO	YES	C	1	NO	YES	C	1	NO	YES
306	39	CPKS	Type B	D	D	1	NO	YES	D	1	NO	YES	D	1	NO	YES	D	1	NO	YES	D	1	NO	YES
307	39	CPKS	Type B	E	E	1	NO	YES	E	1	NO	YES	E	1	NO	YES	E	1	NO	YES	E	1	NO	YES
308	39	CPKS	Type B	E	A	0	NO	YES	A	0	NO	YES	D	0	NO	YES	E	1	NO	YES	E	1	NO	YES
309	40	CPKS	Type B	D	C	0	NO	YES	A	0	NO	YES	D	1	NO	YES	C	0	NO	YES	C	0	NO	YES
310	40	CPKS	Type B	C	C	1	NO	YES	C	1	NO	YES	C	1	NO	YES	B	0	NO	YES	C	1	NO	YES
311	40	CPKS	Type B	A	B	0	NO	YES	B	0	NO	YES	A	1	NO	YES	A	1	NO	YES	A	1	NO	YES
312	40	CPKS	Type B	A	C	0	NO	YES	C	0	NO	YES	C	0	NO	YES	D	0	NO	YES	A	1	NO	YES
313	40	CPKS	Type B	D	E	0	NO	YES	D	1	NO	YES	B	0	NO	YES	E	0	NO	YES	E	0	NO	YES
314	40	CPKS	Type B	B	B	1	NO	YES	B	1	NO	YES	B	1	NO	YES	B	1	NO	YES	B	1	NO	YES
315	40	CPKS	Type B	A	C	0	NO	YES	B	0	NO	YES	B	0	NO	YES	A	1	NO	YES	B	0	NO	YES
316	40	CPKS	Type B	E	E	1	NO	YES	E	1	NO	YES	E	1	NO	YES	B	0	NO	YES	E	1	NO	YES
317	41	CPKS	Type B	B	D	0	NO	YES	B	1	NO	YES	B	1	NO	YES	E	0	NO	YES	B	1	NO	YES
318	41	CPKS	Type B	A	A	1	NO	YES	A	1	NO	YES	A	1	NO	YES	B	0	NO	YES	A	1	NO	YES
319	41	CPKS	Type B	C	C	1	NO	YES	C	1	NO	YES	C	1	NO	YES	C	1	NO	YES	C	1	NO	YES
320	41	CPKS	Type B	C	A	0	NO	YES	C	1	NO	YES	C	1	NO	YES	A	0	NO	YES	C	1	NO	YES
321	41	CPKS	Type B	B	B	1	NO	YES	B	1	NO	YES	B	1	NO	YES	C	0	NO	YES	B	1	NO	YES
322	41	CPKS	Type B	A	A	1	NO	YES	A	1	NO	YES	A	1	NO	YES	A	1	NO	YES	A	1	NO	YES
323	41	CPKS	Type B	E	E	1	NO	YES	E	1	NO	YES	E	1	NO	YES	C	0	NO	YES	E	1	NO	YES
324	41	CPKS	Type B	B	B	1	NO	YES	B	1	NO	YES	B	1	NO	YES	E	0	NO	YES	B	1	NO	YES
325	42	CPKS	Type B	A	A	1	NO	YES	A	1	NO	YES	A	1	NO	YES	B	0	NO	YES	A	1	NO	YES
326	42	CPKS	Type B	B	B	1	NO	YES	B	1	NO	YES	B	1	NO	YES	A	0	NO	YES	B	1	NO	YES
327	42	CPKS	Type B	C	C	1	NO	YES	C	1	NO	YES	C	1	NO	YES	E	0	NO	YES	C	1	NO	YES
328	42	CPKS	Type B	D	B	0	NO	YES	C	0	NO	YES	D	1	NO	YES	B	0	NO	YES	D	1	NO	YES
329	42	CPKS	Type B	B	B	1	NO	YES	B	1	NO	YES	B	1	NO	YES	D	0	NO	YES	B	1	NO	YES
330	42	CPKS	Type B	A	A	1	NO	YES	A	1	NO	YES	A	1	NO	YES	B	0	NO	YES	A	1	NO	YES
331	42	CPKS	Type B	E	E	1	NO	YES	E	1	NO	YES	E	1	NO	YES	E	1	NO	YES	E	1	NO	YES
332	42	CPKS	Type B	A	A	1	NO	YES	A	1	NO	YES	A	1	NO	YES	A	1	NO	YES	A	1	NO	YES
333	43	CPKS	Type B	A	A	1	NO	YES	D	0	NO	YES	A	1	NO	YES	A	1	NO	YES	A	1	NO	YES
334	43	CPKS	Type B	E	E	1	NO	YES	E	1	NO	YES	E	1	NO	YES	E	1	NO	YES	E	1	NO	YES
335	43	CPKS	Type B	C	C	1	NO	YES	C	1	NO	YES	C	1	NO	YES	C	1	NO	YES	C	1	NO	YES
336	43	CPKS	Type B	B	E	0	NO	YES	B	1	NO	YES	B	1	NO	YES	B	1	NO	YES	B	1	NO	YES
337	43	CPKS	Type B	B	B	1	NO	YES	B	1	NO	YES	B	1	NO	YES	B	1	NO	YES	B	1	NO	YES
338	43	CPKS	Type B	C	C	1	NO	YES	C	1	NO	YES	C	1	NO	YES	C	1	NO	YES	C	1	NO	YES
339	43	CPKS	Type B	D	D	1	NO	YES	D	1	NO	YES	D	1	NO	YES	D	1	NO	YES	C	1	NO	YES
340	43	CPKS	Type B	B	B	1	NO	YES	B	1	NO	YES	B	1	NO	YES	B	1	NO	YES	B	1	NO	YES
341	44	CPKS	Type C	D	D	1	NO	YES	D	1	NO	YES	D	1	NO	YES	D	1	NO	YES	D	1	NO	YES
342	44	CPKS	Type C	A	A	1	NO	YES	A	1	NO	YES	A	1	NO	YES	A	1	NO	YES	E	0	NO	YES
343	44	CPKS	Type C	C	C	1	NO	YES	C	1	NO	YES	C	1	NO	YES	C	1	NO	YES	C	1	NO	YES
344	44	CPKS	Type C	C	C	1	NO	YES	C	1	NO	YES	C	1	NO	YES	C	1	NO	YES	C	1	NO	YES
345	44	CPKS	Type C	D	D	1	NO	YES	D	1	NO	YES	D	1	NO	YES	D	1	NO	YES	D	1	NO	YES
346	44	CPKS	Type C	B	B	1	NO	YES	B	1	NO	YES	B	1	NO	YES	B	1	NO	YES	B	1	NO	YES
347	44	CPKS	Type C	A	A	1	NO	YES	A	1	NO	YES	A	1	NO	YES	A	1	NO	YES	A	1	NO	YES
348	44	CPKS	Type C	A	A	1	NO	YES	A	1	NO	YES	A	1	NO	YES	A	1	NO	YES	A	1	NO	YES
349	44	CPKS	Type C	B	B	1	NO	YES	D	0	NO	YES	B	1	NO	YES	B	1	NO	YES	B	1	NO	YES
350	45	CPKS	Type C	D	D	1	NO	YES	D	1	NO	YES	D	1	NO	YES	D	1	NO	YES	D	1	NO	YES
351	45	CPKS	Type X	BE	BE	1	NO	YES	BE	1	NO	YES	BE	1	NO	YES	BE	1	NO	YES	BE	1	NO	YES
352	45	CPKS	Type X	BDE	BDE	1	NO	YES	BDE	1	NO	YES	BDE	1	NO	YES	BDE	1	NO	YES	BDE	1	NO	YES
353	45	CPKS	Type X	BCE	CE	0	NO	YES	BCE	1	NO	YES	BCE	1	NO	YES	BCE	1	NO	YES	BCE	1	NO	YES
354	45	CPKS	Type X	BCDE	BCDE	1	NO	YES	BCD	0	NO	YES	BCD	0	NO	YES	BCD	0	NO	YES	BCDE	1	NO	YES
355	45	CPKS	Type X	ACDE	ACDE	1	NO	YES	ACDE	1	NO	YES	ACDE	1	NO	YES	ACDE	1	NO	YES	ACDE	1	NO	YES
356	45	CPKS	Type X	ABCDE	ABCDE	1	NO	YES	ABCDE	1	NO	YES	ABCDE	1	NO	YES	ABCDE	1	NO	YES	ABCDE	1	NO	YES
357	45	CPKS	Type X	ACE	ACE	1	NO	YES	ACE	1	NO	YES	ACE	1	NO	YES	ACE	1	NO	YES	ACE	1	NO	YES
358	46	CPKS	Type X	ABCE	ABCDE	0	NO	YES	ABCDE	0	NO	YES	ABCE	1	NO	YES	ABCE	1	NO	YES	ABCE	1	NO	YES
359	46	CPKS	Type X	BCDE	BCDE	1	NO	YES	CDE	0	NO	YES	BCDE	1	NO	YES	BCDE	1	NO	YES	BCD	0	NO	YES
360	46	CPKS	Type X	CDE	CDE	1	NO	YES	CDE	1	NO	YES	CDE	1	NO	YES	CDE	1	NO	YES	CDE	1	NO	YES
361	46	PAR	Type A	C	C	1	NO	YES	C	1	NO	YES	C	1	NO	YES	C	1	NO	YES	C	1	NO	YES
362	46	PAR	Type A	A	B	0	NO	YES	A	1	NO	YES	A	1	NO	YES	A	1	NO	YES	A	1	NO	YES
363	46	PAR	Type A	D	D	1	NO	YES	D	1	NO	YES	C	0	NO	YES	D	1	NO	YES	C	0	NO	YES
364	46	PAR	Type A	D	A	0	NO	YES	D	1	NO	YES	D	1	NO	YES	D	1	NO	YES	D	1	NO	YES
365	46	PAR	Type A	C	C	1	NO	YES	C	1	NO	YES	C	1	NO	YES	C	1	NO	YES	C	1	NO	YES
366	47	PAR	Type A	D	C	0	NO	YES	D	1	NO	YES	D	1	NO	YES	D	1	NO	YES	D	1	NO	YES
367	47	PAR	Type A	D	D	1	NO	YES	D	1	NO	YES	D	1	NO	YES	D	1	NO	YES	B	0	NO	YES
368	47	PAR	Type A	D	D	1	NO	YES	D	1	NO	YES	D	1	NO	YES	D	1	NO	YES	D	1	NO	YES
369	47	PAR	Type A	D	D	1	NO	YES	D	1	NO	YES	D	1	NO	YES	D	1	NO	YES	D	1	NO	YES
370	47	PAR	Type A	C	C	1	NO	YES	C	1	NO	YES	C	1	NO	YES	C	1	NO	YES	B	0	NO	YES
371	47	PAR	Type A	C	C	1	NO	YES	A	0	NO	YES	A	0	NO	YES	C	1	NO	YES	A	0	NO	YES
372	47	PAR	Type A	B	B	1	NO	YES	B	1	NO	YES	B	1	NO	YES	D	0	NO	YES	A	0	NO	YES
373	47	PAR	Type A	D	B	1	NO	YES	B	1	NO	YES	B	1	NO	YES	D	0	NO	YES	B	1	NO	YES
374	48	PAR	Type A	C	A	0	NO	YES	C	1	NO	YES	C	1	NO	YES	C	1	NO	YES	C	1	NO	YES
375	48	PAR	Type A	D	D	1	NO	YES	D	1	NO	YES	D	1	NO	YES	D	1	NO	YES	D	1	NO	YES
376	48	PAR	Type A	B	C	0	NO	YES	C	0	NO	YES	A	0	NO	YES	A	0	NO	YES	B	1	NO	YES
377	48	PAR	Type A	D	D	1	NO	YES	D	1	NO	YES	D	1	NO	YES	D	1	NO	YES	D	1	NO	YES
378	48	PAR	Type A	D	C	0	NO	YES	D	1	NO	YES	D	1	NO	YES	D	1	NO	YES	D	1	NO	YES
379	48	PAR	Type A	C	D	0	NO	YES	C	1	NO	YES	C	1	NO	YES	D	0	NO	YES	C	1	NO	YES
380	48	PAR	Type A	B	B	1	NO	YES	B	1	NO	YES	B	1	NO	YES	B	1	NO	YES	C	0	NO	YES
381	48	PAR	Type A	C	C	1	NO	YES	C	1	NO	YES	C	1	NO	YES	C	1	NO	YES	C	1	NO	YES
382	49	PAR	Type A	D	D	1	NO	YES	D	1	NO	YES	D	1	NO	YES	D	1	NO	YES	D	1	NO	YES
383	49	PAR	Type A	C	C	1	NO	YES	C	1	NO	YES	C	1	NO	YES	C	1	NO	YES	C	1	NO	YES
384	49	PAR	Type A	D	D	1	NO	YES	D	1	NO	YES	D	1	NO	YES	D	1	NO	YES	D	1	NO	YES
385	49	PAR	Type A	A	A	1	NO	YES	A	1	NO	YES	A	1	NO	YES	A	1	NO	YES	A	1	NO	YES
386	49	PAR	Type A	D	D	1	NO	YES	D	1	NO	YES	D	1	NO	YES	D	1	NO	YES	D	1	NO	YES
387	49	PAR	Type A	D	D	1	NO	YES	D	1	NO	YES	D	1	NO	YES	D	1	NO	YES	D	1	NO	YES
388	49	PAR	Type A	B	C	0	NO	YES	B	1	NO	YES	B	1	NO	YES	B	1	NO	YES	D	0	NO	YES
389	49	PAR	Type A	A	A	1	NO	YES	A	1	NO	YES	A	1	NO	YES	A	1	NO	YES	A	1	NO	YES
390	50	PAR	Type A	B	C	0	NO	YES	A	0	NO	YES	A	0	NO	YES	A	0	NO	YES	C	0	NO	YES
391	50	PAR	Type A	C	C	1	NO	YES	C	1	NO	YES	C	1	NO	YES	C	1	NO	YES	C	1	NO	YES
392	50	PAR	Type A	B	B	1	NO	YES	B	1	NO	YES	B	1	NO	YES	B	1	NO	YES	B	1	NO	YES
393	50	PAR	Type A	C	C	1	NO	YES	C	1	NO	YES	C	1	NO	YES	C	1	NO	YES	C	1	NO	YES
394	50	PAR	Type A	D	D	1	NO	YES	D	1	NO	YES	D	1	NO	YES	C	0	NO	YES	D	1	NO	YES
395	50	PAR	Type A	B	B	1	NO	YES	B	1	NO	YES	B	1	NO	YES	B	1	NO	YES	B	1	NO	YES
396	50	PAR	Type A	A	A	1	NO	YES	A	1	NO	YES	A	1	NO	YES	A	1	NO	YES	A	1	NO	YES
397	50	PAR	Type A	B	B	1	NO	YES	B	1	NO	YES	B	1	NO	YES	B	1	NO	YES	B	1	NO	YES
398	51	PAR	Type A	D	B	0	NO	YES	A	0	NO	YES	A	0	NO	YES	D	1	NO	YES	B	0	NO	YES
399	51	PAR	Type A	D	D	1	NO	YES	D	1	NO	YES	D	1	NO	YES	D	1	NO	YES	D	1	NO	YES
400	51	PAR	Type A	B	C	0	NO	YES	C	0	NO	YES	B	1	NO	YES	C	0	NO	YES	B	1	NO	YES
401	51	PAR	Type B	B	C	0	NO	YES	C	0	NO	YES	B	1	NO	YES	C	0	NO	YES	B	1	NO	YES
402	51	PAR	Type B	C	A	0	NO	YES	D	0	NO	YES	C	1	NO	YES	D	0	NO	YES	C	1	NO	YES
403	51	PAR	Type B	A	D	0	NO	YES	A	1	NO	YES	A	1	NO	YES	A	1	NO	YES	A	1	NO	YES
404	51	PAR	Type B	B	B	1	NO	YES	B	1	NO	YES	B	1	NO	YES	B	1	NO	YES	B	1	NO	YES
405	51	PAR	Type B	D	D	1	NO	YES	D	1	NO	YES	D	1	NO	YES	D	1	NO	YES	D	1	NO	YES
406	52	PAR	Type B	B	B	1	NO	YES	B	1	NO	YES	B	1	NO	YES	B	1	NO	YES	B	1	NO	YES
407	52	PAR	Type B	A	B	0	NO	YES	A	1	NO	YES	A	1	NO	YES	A	1	NO	YES	A	1	NO	YES
408	52	PAR	Type B	B	A	0	NO	YES	C	0	NO	YES	B	1	NO	YES	B	1	NO	YES	A	0	NO	YES
409	52	PAR	Type B	C	C	1	NO	YES	D	0	NO	YES	C	1	NO	YES	C	1	NO	YES	C	1	NO	YES
410	52	PAR	Type B	C	C	1	NO	YES	C	1	NO	YES	C	1	NO	YES	C	1	NO	YES	C	1	NO	YES
411	52	PAR	Type B	B	C	0	NO	YES	B	1	NO	YES	B	1	NO	YES	B	1	NO	YES	B	1	NO	YES
412	52	PAR	Type B	C	C	1	NO	YES	C	1	NO	YES	B	0	NO	YES	C	1	NO	YES	C	1	NO	YES
413	52	PAR	Type B	C	C	1	NO	YES	D	0	NO	YES	C	1	NO	YES	D	0	NO	YES	C	1	NO	YES
414	53	PAR	Type B	B	B	1	NO	YES	A	0	NO	YES	C	0	NO	YES	D	0	NO	YES	D	0	NO	YES
415	53	PAR	Type B	D	D	1	NO	YES	C	0	NO	YES	D	1	NO	YES	C	0	NO	YES	D	1	NO	YES
416	53	PAR	Type B	C	C	1	NO	YES	C	1	NO	YES	C	1	NO	YES	C	1	NO	YES	C	1	NO	YES
417	53	PAR	Type B	B	B	1	NO	YES	C	0	NO	YES	B	1	NO	YES	B	1	NO	YES	B	1	NO	YES
418	53	PAR	Type B	A	A	1	NO	YES	B	0	NO	YES	A	1	NO	YES	A	1	NO	YES	A	1	NO	YES
419	53	PAR	Type B	A	A	1	NO	YES	A	1	NO	YES	A	1	NO	YES	A	1	NO	YES	A	1	NO	YES
420	53	PAR	Type B	A	D	0	NO	YES	B	0	NO	YES	C	0	NO	YES	B	0	NO	YES	C	0	NO	YES
421	53	PAR	Type B	B	B	1	NO	YES	B	1	NO	YES	B	1	NO	YES	B	1	NO	YES	B	1	NO	YES
422	54	PAR	Type B	B	A	0	NO	YES	A	0	NO	YES	B	1	NO	YES	B	1	NO	YES	B	1	NO	YES
423	54	PAR	Type B	C	B	0	NO	YES	C	1	NO	YES	C	1	NO	YES	C	1	NO	YES	C	1	NO	YES
424	54	PAR	Type B	D	D	1	NO	YES	D	1	NO	YES	D	1	NO	YES	D	1	NO	YES	D	1	NO	YES
425	54	PAR	Type B	C	C	1	NO	YES	C	1	NO	YES	C	1	NO	YES	C	1	NO	YES	C	1	NO	YES
426	54	PAR	Type B	D	D	1	NO	YES	D	1	NO	YES	D	1	NO	YES	D	1	NO	YES	D	1	NO	YES
427	54	PAR	Type B	A	A	1	NO	YES	A	1	NO	YES	A	1	NO	YES	A	1	NO	YES	A	1	NO	YES
428	54	PAR	Type B	C	C	1	NO	YES	C	1	NO	YES	C	1	NO	YES	C	1	NO	YES	C	1	NO	YES
429	54	PAR	Type B	B	B	1	NO	YES	B	1	NO	YES	B	1	NO	YES	B	1	NO	YES	B	1	NO	YES
430	55	PAR	Type B	A	A	1	NO	YES	A	1	NO	YES	A	1	NO	YES	A	1	NO	YES	A	1	NO	YES
431	55	PAR	Type B	B	A	0	NO	YES	A	0	NO	YES	A	0	NO	YES	A	0	NO	YES	B	1	NO	YES
432	55	PAR	Type B	C	B	0	NO	YES	C	1	NO	YES	C	1	NO	YES	C	1	NO	YES	C	1	NO	YES
433	55	PAR	Type B	C	B	0	NO	YES	C	1	NO	YES	B	0	NO	YES	B	0	NO	YES	B	0	NO	YES
434	55	PAR	Type B	C	D	0	NO	YES	C	1	NO	YES	C	1	NO	YES	A	0	NO	YES	C	1	NO	YES
435	55	PAR	Type B	D	B	0	NO	YES	D	1	NO	YES	D	1	NO	YES	B	0	NO	YES	D	1	NO	YES
436	55	PAR	Type B	B	C	0	NO	YES	A	0	NO	YES	B	1	NO	YES	C	0	NO	YES	B	1	NO	YES
437	55	PAR	Type B	C	D	0	NO	YES	D	0	NO	YES	C	1	NO	YES	B	0	NO	YES	C	1	NO	YES
438	56	PAR	Type B	B	A	0	NO	YES	B	1	NO	YES	B	1	NO	YES	B	1	NO	YES	B	1	NO	YES
439	56	PAR	Type B	A	A	1	NO	YES	A	1	NO	YES	A	1	NO	YES	A	1	NO	YES	A	1	NO	YES
440	56	PAR	Type B	D	D	1	NO	YES	D	1	NO	YES	D	1	NO	YES	D	1	NO	YES	D	1	NO	YES
441	56	PAR	Type B	C	C	1	NO	YES	C	1	NO	YES	C	1	NO	YES	C	1	NO	YES	C	1	NO	YES
442	56	PAR	Type B	A	A	1	NO	YES	A	1	NO	YES	A	1	NO	YES	A	1	NO	YES	A	1	NO	YES
443	56	PAR	Type B	D	D	1	NO	YES	D	1	NO	YES	D	1	NO	YES	D	1	NO	YES	D	1	NO	YES
444	56	PAR	Type B	B	C	0	NO	YES	B	1	NO	YES	C	0	NO	YES	C	0	NO	YES	B	1	NO	YES
445	56	PAR	Type B	C	B	0	NO	YES	C	1	NO	YES	B	0	NO	YES	A	0	NO	YES	C	1	NO	YES
446	57	PAR	Type B	C	C	1	NO	YES	A	0	NO	YES	C	1	NO	YES	C	1	NO	YES	A	0	NO	YES
447	57	PAR	Type B	D	C	0	NO	YES	C	0	NO	YES	D	1	NO	YES	C	0	NO	YES	B	0	NO	YES
448	57	PAR	Type B	B	B	1	NO	YES	B	1	NO	YES	C	0	NO	YES	B	1	NO	YES	C	0	NO	YES
449	57	PAR	Type B	D	D	1	NO	YES	D	1	NO	YES	C	0	NO	YES	D	1	NO	YES	D	1	NO	YES
450	57	PAR	Type B	C	C	1	NO	YES	A	0	NO	YES	B	0	NO	YES	B	0	NO	YES	B	0	NO	YES
451	57	PAR	Type B	A	D	0	NO	YES	A	1	NO	YES	C	0	NO	YES	C	0	NO	YES	B	0	NO	YES
452	57	PAR	Type B	D	C	0	NO	YES	D	1	NO	YES	D	1	NO	YES	B	0	NO	YES	D	1	NO	YES
453	57	PAR	Type B	C	A	0	NO	YES	C	1	NO	YES	C	1	NO	YES	C	1	NO	YES	C	1	NO	YES
454	58	PAR	Type B	D	D	1	NO	YES	D	1	NO	YES	D	1	NO	YES	D	1	NO	YES	D	1	NO	YES
455	58	PAR	Type B	A	A	1	NO	YES	C	0	NO	YES	C	0	NO	YES	A	1	NO	YES	C	0	NO	YES
456	58	PAR	Type B	B	B	1	NO	YES	B	1	NO	YES	C	0	NO	YES	B	1	NO	YES	B	1	NO	YES
457	58	PAR	Type B	A	B	0	NO	YES	A	1	NO	YES	A	1	NO	YES	A	1	NO	YES	B	0	NO	YES
458	58	PAR	Type B	A	A	1	NO	YES	A	1	NO	YES	A	1	NO	YES	A	1	NO	YES	A	1	NO	YES
459	58	PAR	Type B	A	A	1	NO	YES	A	1	NO	YES	C	0	NO	YES	A	1	NO	YES	A	1	NO	YES
460	58	PAR	Type B	B	B	1	NO	YES	B	1	NO	YES	B	1	NO	YES	B	1	NO	YES	B	1	NO	YES
461	58	PAR	Type C	B	A	0	NO	YES	B	1	NO	YES	B	1	NO	YES	B	1	NO	YES	B	1	NO	YES
462	59	PAR	Type C	A	D	0	NO	YES	A	1	NO	YES	A	1	NO	YES	A	1	NO	YES	D	0	NO	YES
463	59	PAR	Type C	A	A	1	NO	YES	A	1	NO	YES	A	1	NO	YES	A	1	NO	YES	A	1	NO	YES
464	59	PAR	Type C	C	B	0	NO	YES	C	1	NO	YES	C	1	NO	YES	C	1	NO	YES	C	1	NO	YES
465	59	PAR	Type C	A	B	0	NO	YES	B	0	NO	YES	A	1	NO	YES	A	1	NO	YES	B	0	NO	YES
466	59	PAR	Type C	C	C	1	NO	YES	C	1	NO	YES	B	0	NO	YES	C	1	NO	YES	C	1	NO	YES
467	59	PAR	Type C	D	D	1	NO	YES	D	1	NO	YES	C	0	NO	YES	C	0	NO	YES	C	0	NO	YES
468	59	PAR	Type C	C	C	1	NO	YES	C	1	NO	YES	C	1	NO	YES	C	1	NO	YES	C	1	NO	YES
469	59	PAR	Type C	D	D	1	NO	YES	D	1	NO	YES	D	1	NO	YES	D	1	NO	YES	D	1	NO	YES
470	60	PAR	Type C	D	D	1	NO	YES	D	1	NO	YES	D	1	NO	YES	D	1	NO	YES	D	1	NO	YES
471	60	PAR	Type X	BD	AB	0	NO	YES	BD	1	NO	YES	BD	1	NO	YES	BCD	0	NO	YES	BCD	0	NO	YES
472	60	PAR	Type X	BCD	BCD	1	NO	YES	BCD	1	NO	YES	BCD	1	NO	YES	BCD	1	NO	YES	BCD	1	NO	YES
473	60	PAR	Type X	ABD	ABD	1	NO	YES	ABD	1	NO	YES	ABD	1	NO	YES	ABD	1	NO	YES	ABD	1	NO	YES
474	60	PAR	Type X	ABC	ABC	1	NO	YES	ABC	1	NO	YES	ABC	1	NO	YES	ABC	1	NO	YES	ABC	1	NO	YES
475	60	PAR	Type X	ABCD	ABCD	1	NO	YES	ABCD	1	NO	YES	ABCD	1	NO	YES	ABCD	1	NO	YES	ABCD	1	NO	YES
476	60	PAR	Type X	ABCD	ABCD	1	NO	YES	ABCD	1	NO	YES	ABCD	1	NO	YES	ABCD	1	NO	YES	ABCD	1	NO	YES
477	60	PAR	Type X	ABCD	ABCD	1	NO	YES	ABC	0	NO	YES	ABC	0	NO	YES	ABCD	1	NO	YES	ABCD	1	NO	YES
478	61	PAR	Type X	AB	AB	1	NO	YES	AB	1	NO	YES	AB	1	NO	YES	AB	1	NO	YES	AB	1	NO	YES
479	61	PAR	Type X	ABCD	ABCD	1	NO	YES	ABCD	1	NO	YES	ABCD	1	NO	YES	ABC	0	NO	YES	ABCD	1	NO	YES
480	61	PAR	Type X	BCD	ABCD	0	NO	YES	BCD	1	NO	YES	BCD	1	NO	YES	ABCD	0	NO	YES	BCD	1	NO	YES
